# Supplementary material for: Evaluation of ChatGPT as a Source of Patient-Oriented Information on Gingival Recession
Source: Healthcare (Basel). 2026 May 13;14(10):1339. doi: 10.3390/healthcare14101339 (PMC13205336; doi:10.3390/healthcare14101339)
Supplement: Supplementary file 1 [file healthcare-14-01339-s001.zip]

Archive with 3 entries (2 files):
- healthcare-4129690-supplementary/
- healthcare-4129690-supplementary/healthcare-4129690-Supplementary File S1.pdf
- healthcare-4129690-supplementary/healthcare-4129690-supplementary Tables.pdf
